# Supplementary material for: Evaluation of Host Cell Impurity Effects on the Performance of Sterile Filtration Processes for Therapeutic Viruses
Source: Membranes (Basel). 2022 Mar 24;12(4):359. doi: 10.3390/membranes12040359 (PMC9030567; doi:10.3390/membranes12040359)
Supplement: Supplementary file 1 [file membranes-12-00359-s001.zip]

Archive with 1 entries (1 files):
- membranes-1633290-supplementary.pdf
